# Supplementary material for: Characterization of phenotypic variation and genome aberrations observed among Phytophthora ramorum isolates from diverse hosts
Source: BMC Genomics. 2018 May 2;19:320. doi: 10.1186/s12864-018-4709-7 (PMC5932867; doi:10.1186/s12864-018-4709-7)
Supplement: Supplementary file 1 — Details of NA1 P. ramorum isolates used in this study. Other names, source, geographical location, year of isolation, SSR multilocus genotypes, colony phenotype, relative radial growth rate, relative lesion size, irregularity index, K-means cluster, CCNV type and contact scientists for isolates are shown. (XLSX 19 kb) [file 12864_2018_4709_MOESM1_ESM.xlsx]

## Sheet: AF1
Additional file 1. Details of NA1 P. ramorum isolates used in this study.
Isolate numbers	Other numbers	Source	Year	County and State	SSR multilocus genotype (Fig. 3, AF 5)	Colony phenotype	Relative radial growth rate	Relative lesion size (Fig. 2)	Irregularity index (Fig. 2)	Cluster (Fig. 2)	CCNV type (Table 2, Fig. 4, Fig. 5, Fig. 6, AF 6, AF 7)	Contact	Additional info
Washington State University Collection (WA 2017)
WSU106-0009		Stream bait	2006	WA	NA1-D02	nwt	0.106	-0.859	0.15156	3		M. Elliott & G. Chastagner	AF 2
WSU106-0019		Phoradendron serotinum subsp.macrophyllum	2006	WA	NA1-D06	wt	0.023	-0.594	0.0345303	2		M. Elliott & G. Chastagner	AF 2
WSU107-0016		Soil bait	2007	WA	NA1-D01	wt	0.026	0.029	0.0115723	1		M. Elliott & G. Chastagner	AF 2
WSU107-0019		Rhododendron sp.	2007	WA	NA1-A21	nwt	-0.013	-0.787	0.178928	3	2x cnLOH	M. Elliott & G. Chastagner	Table 2, Fig. 4, Fig. 6, AF 2, AF 7
WSU107-0042		Rhododendron sp.	2007	WA	NA1-A21	nwt	0.228	-0.936	0.205807	3		M. Elliott & G. Chastagner	AF 2
WSU107-0043		Rhododendron sp.	2007	WA	NA1-A21	nwt	0.026	-0.654	0.195594	3		M. Elliott & G. Chastagner	AF 2
WSU107-0054		Rhododendron sp.	2007	WA	NA1-A03	wt	0.091	-0.552	0.103266	2		M. Elliott & G. Chastagner	AF 2
WSU107-0057		Rhododendron sp.	2007	WA	NA1-A03	wt	0.093	-0.134	0.145471	1	sCNV euploid	M. Elliott & G. Chastagner	Table 2, Table 3, Fig. 4, AF 2
WSU107-0066		Rhododendron sp.	2007	WA	NA1-D01	wt	0.021	-0.129	0.0506813	1		M. Elliott & G. Chastagner	AF 2
WSU107-0072		Rhododendron sp.	2007	WA	NA1-A05	nwt	0.243	-0.885	0.253406	3	2x cnLOH complex HK	M. Elliott & G. Chastagner	Table 2, Fig. 4, AF 2, AF 7
WSU107-0073		Rhododendron sp.	2007	WA	NA1-A05	wt	0.06	-0.645	0.0683164	2		M. Elliott & G. Chastagner	AF 2
WSU107-0081		Arbutus unedo	2007	WA	NA1-A25	wt	-0.005	-0.743	0.0633789	2	Normal euploid	M. Elliott & G. Chastagner	Table 3, Fig. 4, AF 2
WSU107-0086		Rhododendron sp.	2007	WA	NA1-A03	wt	0.101	-0.143	0.123824	1	Normal euploid	M. Elliott & G. Chastagner	Table 3, Fig. 4, AF 2
WSU107-0093		Rhododendron sp.	2007	WA	NA1-D02	wt	0.101	0.047	0.128708	1		M. Elliott & G. Chastagner	AF 2
WSU107-0094		Rhododendron sp.	2007	WA	NA1-A03	nwt	0.075	-0.781	0.151767	3		M. Elliott & G. Chastagner	AF 2
WSU107-0095		Rhododendron sp.	2007	WA	NA1-A10	wt	0.039	-0.042	0.143404	1		M. Elliott & G. Chastagner	AF 2
WSU107-0096		Rhododendron sp.	2007	WA	NA1-A10	wt	-0.018	-0.578	0.0838713	2		M. Elliott & G. Chastagner	AF 2
WSU107-0100		Rhododendron sp.	2007	WA	NA1-A29	wt	0.003	-0.656	0.0394379	2		M. Elliott & G. Chastagner	AF 2
WSU108-0003		Stream bait	2008	WA	NA1-A28	wt	-0.057	-0.555	0.0953611	2		M. Elliott & G. Chastagner	AF 2
WSU108-0006		Viburnum tinus	2008	WA	NA1-A17	wt	-0.021	0.133	0.121297	1		M. Elliott & G. Chastagner	AF 2
WSU108-0021		Viburnum tinus	2008	WA	NA1-A02	wt	-0.083	-0.594	0.0412745	2	sCNV euploid	M. Elliott & G. Chastagner	Table 2, Table 3, Fig. 4, AF 2
WSU108-0022		Viburnum tinus	2008	WA	NA1-A02	wt	0.003	-0.576	0.107673	2		M. Elliott & G. Chastagner	AF 2
WSU108-0024		Viburnum tinus	2008	WA	NA1-A02	wt	0.008	-0.555	0.0660392	2		M. Elliott & G. Chastagner	AF 2
WSU108-0025		Viburnum tinus	2008	WA	NA1-A02	wt	-0.003	0.084	0.0646036	1		M. Elliott & G. Chastagner	AF 2
WSU111-0001		Stream bait	2011	WA	NA1-A29	wt	-0.062	-0.665	0.082549	2	1x CCNV HK	M. Elliott & G. Chastagner	Table 2, Fig. 4, AF 2, AF 7
WSU111-0002		Stream bait	2011	WA	NA1-A05	wt	0.039	-0.192	0.126998	1		M. Elliott & G. Chastagner	AF 2
WSU115-0077		Rhododendron sp.	2015	WA	NA1-A13	nwt	0.016	-0.715	0.152044	3		M. Elliott & G. Chastagner	AF 2
WSU115-0089		Soil bait	2015	WA	NA1-A17	wt, scenes	0.096	-0.386	0.0882353	2		M. Elliott & G. Chastagner
WSU115-0095		Soil bait	2015	WA	NA1-A30	wt	0.057	-0.209	0.0247647	1		M. Elliott & G. Chastagner	AF 2
WSU115-0118		Rhododendron sp.	2015	WA	NA1-A13	nwt, scenes	0.054	-0.762	0.165098	3	1x CCNV HK	M. Elliott & G. Chastagner	Table 2, Fig. 4, Fig. 6, AF 2, AF 7
UC Davis Collection, genomes analyzed (CA 2017)
3D4		(Re) Pr-1556 from Engelmann oak log	2012	Lab origin, CA		wt					Normal euploid	T. Kasuga
5D15		(Re) Pr-1556 from Engelmann oak log	2012	Lab origin, CA		wt					Normal euploid	T. Kasuga
5D16		(Re) Pr-1556 from Engelmann oak log	2012	Lab origin, CA		wt					Normal euploid	T. Kasuga
7D3		(Re) Pr-1556 from coast live oak log	2012	Lab origin, CA		wt					Normal euploid	T. Kasuga
9D1		(Re) Pr-1556 from coast live oak log	2012	Lab origin, CA		wt					3x CCNV HK	T. Kasuga	Table 2, Fig. 5, Fig. 6, AF 6, AF 7
9D3		(Re) Pr-1556 from coast live oak log	2012	Lab origin, CA		wt					Normal euploid	T. Kasuga
9D4		(Re) Pr-1556 from coast live oak log	2012	Lab origin, CA		wt					Normal euploid	T. Kasuga
11D4		(Re) Pr-1556 from coast live oak log	2012	Lab origin, CA		wt					Normal euploid	T. Kasuga
14D13		(Re) Pr-1556 from interior live oak log	2012	Lab origin, CA		wt					Normal euploid	T. Kasuga
16D3		(Re) Pr-1556 from interior live oak log	2012	Lab origin, CA		wt					Normal euploid	T. Kasuga
BS2014-584		Notholithocarpus densiflorus	2014	Monterey, CA		nwt					3x CCNV + 1x CCNV complex HK	D. Rizzo	Table 2, AF 6, AF 7
BS96		Umbellularia californica	2004	Monterey, CA		nwt					3x CCNV	D. Huberli	Table 2, Fig. 6, AF 6, AF 7
Pr-106	WSU116-0056	Umbellularia californica	2001	Sonoma, CA		wt	0.15	-0.338	0.0233345	2	Normal euploid	D. Rizzo	Table 3, AF 2, AF 6
Pr-218		Rhamnus cathartica	2002	Sonoma, CA		wt					3x CCNV	D. Rizzo	Table 2, Fig. 6, AF 6, AF 7
Pr-438		Arbutus menziesii	2006	Mendocino, CA		wt					Normal euploid	D. Rizzo
Pr-451		Sequoia sempervirens	2004	Alameda, CA		wt					Normal euploid	D. Rizzo
Pr-455		Osmorhiza berteroi	2005	Sonoma, CA		nwt					2x cnLOH	D. Rizzo	Table 2, Fig. 5, Fig. 6, AF 6, AF 7
Pr-458		Adiantum jordanii	2005	Sonoma, CA		wt					Normal euploid	D. Rizzo
Pr-467		Corylus cornuta	2006	Mendocino, CA		wt					Normal euploid	D. Rizzo
Pr-472		Choisya ternata	2006	Marin, CA		nwt					3x CCNV	D. Rizzo	Table 2, Fig. 5, Fig. 6, AF 6, AF 7
Pr-486		Camellia sp.	2006	Unknown origin, CA		nwt					3x CCNV HK	D. Rizzo	Table 2, Fig. 6, AF 6, AF 7
Pr-1537		Abies grandis	2012	Mendocino, CA		wt					Normal euploid	D. Rizzo
Pr-1652		Stream bait	2014	Humboldt, CA		wt					Normal euploid	D. Rizzo
UC Davis Collection, genome analysis published (Kasuga et al. 2016, CA 2016))
Pr-16		Quercus agrifolia	2000	Santa Cruz, CA		nwt					3xCCNV + 2x cnLOH	D. Rizzo	Table 2, Fig. 6, AF 6, AF 7
Pr-102	Pr102	Quercus agrifolia	2001	Marin, CA		nwt	-0.088	-0.712	0.21307	3	3x CCNV	D. Rizzo	Table 2, Fig. 6, AF 6, AF 7
Pr-745		Rain water near infected U. californica	2010	Santa Clara, CA		wt					Normal euploid	Phytosphere Research
Pr-745#3	Pr-1197	(Re) Pr-745 from Q. chrysolepis	2011	Santa Clara, CA		nwt					3x CCNV	K. Aram	Table 2, Fig. 6, AF 6, AF 7
Pr-745#4	Pr-1068	(Re) Pr-745 from Q. chrysolepis	2011	Santa Clara, CA		nwt					1x CCNV, 3x CCNV HK	K. Aram	Table 2, AF 6, AF 7
Pr-1556	Bay4-11	Umbellularia californica	2011	Santa Clara, CA		wt					Normal euploid	T. Kasuga
Pr-1556#7#1	168RY-7 #1	(re) Pr-1556 from Q. chrysolepis & race tube	2013	Lab origin, CA		nwt					1x CCNV, 3x CCNV HK	T. Kasuga	Table 2, AF 6, AF 7
Pr-140.7	Pr140-7 2/2 QPS348	Quercus parvula var. shrevii	2014	Santa Clara, CA		nwt					1x CCNV complex HK	Phytosphere Research	Table 2, AF 6, AF 7
Pr-140.9	Pr140-9 2/2 QPS348	Quercus parvula var. shrevii	2014	Santa Clara, CA		wt					1x CCNV	Phytosphere Research	Table 2, Fig. 5, Fig. 6, AF 6, AF 7
MK516a	MK516a	Quercus agrifolia	2008	San Mateo, CA		nwt					2x cnLOH	M. Garbelotto	Table 2, Fig. 6, AF 6, AF 7
CDFA Isolates (CA 2017)
CDFA1418886	ND886, WSU112-0002	Camellia sp.	2004	Marin, CA	NA1-B20	wt	0	0	0.0143	1	Normal euploid	S. Latham & C. Blomquist	wt standard isolate, AF 2
CDFA1341846		Cinnamomum camphora	2012	Sacramento, CA		wt						S. Latham & C. Blomquist
CDFA1322300-11		Rhododendron sp.	2012	Santa Clara, CA		wt						S. Latham & C. Blomquist
CDFA1341878-7		Camellia japonica	2012	Sacramento, CA		wt						S. Latham & C. Blomquist
CDFA1379879-2		Viburnum tinus	2012	Placer, CA		wt						S. Latham & C. Blomquist
CDFA1404252-18		Viburnum tinus	2012	Sacramento, CA		wt						S. Latham & C. Blomquist
CDFA1404258-1		Rhododendron sp.	2012	Sacramento, CA		wt						S. Latham & C. Blomquist
CDFA1404258-3		Rhododendron sp.	2012	Sacramento, CA		wt						S. Latham & C. Blomquist
CDFA1404258-4		Rhododendron sp.	2012	Sacramento, CA		wt						S. Latham & C. Blomquist
CDFA1418581-6		Camellia sp.	2011	Mendocino, CA		wt						S. Latham & C. Blomquist
CDFA1560191-35		Pieris japonica	2011	San Joaquin, CA		wt						S. Latham & C. Blomquist
CDFA1560692-17		Camellia japonica	2010	San Joaquin, CA		wt						S. Latham & C. Blomquist
CDFA1609332-17		Pieris japonica	2011	Orange, CA		wt						S. Latham & C. Blomquist
CDFA1609332-24		Camellia sp.	2011	Orange, CA		wt						S. Latham & C. Blomquist
CDFA1612576-1		Rhododendron sp.	2011	Santa Cruz, CA		wt						S. Latham & C. Blomquist
CDFA1612576-3		Rhododendron sp.	2011	Santa Cruz, CA		wt						S. Latham & C. Blomquist
CDFA1621925-11		Osmanthus heterophyllos	2011	Stanislaus, CA		wt						S. Latham & C. Blomquist
CDFA1621925-5		Rhododendron sp.	2011	Stanislaus, CA		wt						S. Latham & C. Blomquist
CDFA1621925-7		Camellia sasanqua	2011	Stanislaus, CA		wt						S. Latham & C. Blomquist
CDFA1621925-9		Prunus laurocerasus	2011	Stanislaus, CA		wt						S. Latham & C. Blomquist
CDFA1621926-8		Laurus nobilis	2011	Stanislaus, CA		wt						S. Latham & C. Blomquist
CDFA1626653-1		Soil bait	2011	Stanislaus, CA		wt						S. Latham & C. Blomquist
CDFA1626656-1		Osmanthus sp.	2011	Stanislaus, CA		wt						S. Latham & C. Blomquist
CDFA1631091-11		Camellia sasanqua	2011	Santa Clara, CA		wt						S. Latham & C. Blomquist
CDFA1644623-26		Camellia japonica	2011	Sacramento, CA		wt						S. Latham & C. Blomquist
CDFA1644623-8		Camellia sasanqua	2011	Sacramento, CA		wt						S. Latham & C. Blomquist
CDFA1644856-35		Camellia sp.	2011	Mendocino, CA		wt						S. Latham & C. Blomquist
CDFA1644994-2		Camellia sp.	2011	San Joaquin, CA		wt	-0.093	-0.152	0.0429	1		S. Latham & C. Blomquist
CDFA230P06005890-21		Camellia sp.	2012	Mendocino, CA		wt						S. Latham & C. Blomquist
CDFA230P06005897-8		Camellia sp.	2012	Mendocino, CA		wt						S. Latham & C. Blomquist
CDFA230P06005897-9		Camellia sp.	2012	Mendocino, CA		wt						S. Latham & C. Blomquist
CDFA230P06005898-20		Camellia sp.	2012	Mendocino, CA		wt						S. Latham & C. Blomquist
CDFA300P06039972-20		Loropetalum chinense	2012	Orange, CA		wt						S. Latham & C. Blomquist
CDFA300P06039972-29		Loropetalum chinense	2012	Orange, CA		wt						S. Latham & C. Blomquist
CDFA300P06039972-30		Loropetalum chinense	2012	Orange, CA		wt						S. Latham & C. Blomquist
CDFA340P06128115-23		Viburnum tinus 'Spring Bouquet'	2014	Sacramento, CA		wt						S. Latham & C. Blomquist
CDFA340P06128115-25		Viburnum tinus 'Spring Bouquet'	2014	Sacramento, CA		wt						S. Latham & C. Blomquist
CDFA340P06128117-22		Viburnum tinus 'Spring Bouquet'	2014	Sacramento, CA		wt						S. Latham & C. Blomquist
CDFA430PO6135614-93		Loropetalum chinense	2016	Santa Clara, CA		wt						S. Latham & C. Blomquist
CDFA120PO6423328-2		Leucothoe sp.	2016	Humboldt, CA		wt						S. Latham & C. Blomquist
