# Supplementary material for: Characterization of phenotypic variation and genome aberrations observed among Phytophthora ramorum isolates from diverse hosts
Source: BMC Genomics. 2018 May 2;19:320. doi: 10.1186/s12864-018-4709-7 (PMC5932867; doi:10.1186/s12864-018-4709-7)
Supplement: Supplementary file 7 — Details of physical linkage of genome scaffolds and inferred haplotype combinations at each scaffold. Two datasheets are in the file. Datasheet “31 Scaffolds”: CCNVs found in the largest 31 scaffolds are shown. A and B denote homologous haplotypes at each scaffold. Inferred haplotype combinations are shown when those are deviated from a heterozygous disomic haplotype combination, AB. AAB, AA, and A denote trisomy, cnLOH, and monosomy, respectively. AB + XXX indicates a mixture of AB disomy and trisomy with an unknown haplotype combination. HK in CCNV type indicates a heterokaryon. Scaffolds 5, 8, 14, 15, and 20 are likely physically linked, whereas each of scaffolds 9 and 10 do not link to any of the 31 largest scaffolds in the current assembly. Datasheet “Fig. 6 SNPs”: Three representative SNPs located near the left border, center and right border of each scaffold in combination with read coverage were used to infer haplotype combinations presented in Fig. 6. (XLSX 23 kb) [file 12864_2018_4709_MOESM7_ESM.xlsx]

## Sheet: Fig. 6 SNPs
Genotypes of scaffolds showing chromosomal copy number variation
Host	Colony Phenotype	Isolate	CCNV type	Scaffold 1			2			4			5			8			14			15			20			6			7			9			10			13			17			18			19
				158668	806658	1526478	21335	668656	236916	16169	615385	202358	106311	585543	942188	79124	511507	938353	76470	464792	789486	107648	463536	828161	56663	453371	829107	75264	560617	975648	102769	522299	974172	58061	512088	933918	36372	470276	868492	6195	473120	926713	93154	442619	818190	13149	431507	860745	47951
Camellia sp.	wt	ND886	euploid	AG	GT	CT	GT	AG	AC	CT	CG	CT	AG	AT	AG	CG	GT	CG	AG	CT	CT	CT	GT	CT	AG	AT	GT	AG	CT	AG	AG	CT	CT	GT	CT	AG	CT	GA	CT	AG	AG	GT	AC	AC	CT	CT	CT	AC	CT
Rhododendron	nwt, scenesc.	WSU115-0118	1x CCNV HK	AG	GT	CT																									AG	CT	CT	GT	CT	AG										CT	CT	AC
Rhododendron	nwt	WSU107-0019	2x cnLOH																						G	T	GT				AA	TT	CC	TT	CC	GG
Oak	nwt	MK516a	2x cnLOH				TT	AA	CC	CC	CC	CC
Osmorhiza berteroi	nwt	Pr-455	2x cnLOH																									AA	TT	GG				TT	CC	GG							CC	AA	CC				TT
Bay → oak	nwt	Pr-745#3	3x CCNV										AGG	ATT	AAT	CCG	GGT	CGG	AAG	CTT	CTT	CTT	GGT	CTT	AGG	ATT	GTT
Choisya ternata	wt	Pr-472	3x CCNV										AGG	ATT	AAG	CCG	GGT	CGG	AAG	CTT	CTT	CTT	GGT	CTT	AGG	ATT	GTT										CT	GA	CT
Rhamnus cathartica	wt	Pr-218	3x CCNV																																		CT	GA	CT
Oak	nwt	Pr-102	3x CCNV																																		CT	GA	CT
Camellia japonica	nwt	Pr-486	3x CCNV																																		CT	GA	CT
Oak	nwt	Pr-16	3x CCNV + 2xcnLOH	GG	GG	TT																												GG	TT	AA	CT	GA	CT	GG	AA	TT
Oak	wt	Pr-140.9	1x CCNV																															T	C	G
Bay	nwt	BS96	3x CCNV																															GTT	CCT	AGG
Bay → oak log	wt	9D1	3x CCNV HK																															GT	CT	AG
Locations of three representitive heterozygous SNPs at each scaffold and genotypes are shown.
[truncated: 2 more columns]

## Sheet: 31 Scaffolds
Additional file 7. Summary of inferred CCNV and haplotypes at each scaffold.
CCNV type	3x CCNV	3x CCNV	CCNV HK	3x CCNV	3x CCNV	CCNV complex HK	CCNV HK	3x CCNV	1x CCNV	CCNV HK	2x cnLOH	1CCNV HK	CCNV + 2x cnLOH	CCNV HK	2x cnLOH	CCNV HK	2x cnLOH complex HK	2x cnLOH	CCNV complex HK
Scaffold / Isolate	Pr-102 (nwt, oak)	Pr-218 (wt Rhamnus cathartica)	Pr-486 (Camellia)	Pr-745#3 (nwt, bay→oak), Pr1197	Pr-472 (nwt, Corylus)	BS2014-584 (nwt, tanoak canker)	9D1 (wt, bay→AUAG log)	BS96 (nwt, bay)	Pr-140.9 (wt, oak)	Pr-745#4 (nwt, bay→oak)	WSU107-0019 (nwt, Rhod)	WSU115-0118 (nwt, Rhody)	Pr-16 (nwt, oak)	Pr-1556#7#1 (nwt, bay→oak→race tube)	MK516a (nwt, oak) 2x cnLOH	WSU111-0001 (wt, stream)	WSU107-0072 (nwt, Rhod)	Pr-455 (nwt, Osmorhiza)	Pr-140.7 (nwt, oak)
1												1.9x	2xLOH	1.8x
2															2xLOH AA
3						1.5x AB + X													1.8x AB + X
4															2xLOH AA				1.7x AB + X
5				2.9x AAB	2.8x AAB	2.6x AAB + AB
6																		2xLOH AA	1.9x AB + X
7						1.4x AB + X				2.5x AB + XXX	2xLOH AA	1.9x AB + X							1.8x AB + X
8				3.0x AAB	2.8x AAB	2.7x AAB + AB				3.6x AAB
9						1.8x AB + X	2.1x AB + XXX	2.8x AAB	1.1x A	1.8x AB + X	2xLOH AA	1.9x AB + X	2xLOH BB	1.5x AB + X				2xLOH AA	1.8x AB + X
10	3.0x AAB	2.9x AAB	3.7x AAB		3.1x AAB	1.5x AB + X							2.8x AAB	1.6x AB + X					1.7x AB + X
11
12														1.6x AB + X
13													2xLOH AA	1.8x AB + X
14				2.9x AAB	2.7x AAB	2.5x AAB + AB
15				2.9x AAB	2.7x AAB	2.5x AAB + AB
16														1.8x AB + X					1.7x AB + X
17														2.8x AB + X				2xLOH AA	1.7x AB + X
18												1.9x AB + X							1.8x AB + X
19														1.5x AB + X		1.8x AB + X		2xLOH AA
20				2.9x AAB	2.8x AAB	2.6x AAB + AB					1.1x half A			2.8x AB + X
21						1.4x AB + X													1.7x AB + X
22						1.4x AB + X				2.5x AB + XXX	2xLOH AA	1.9x AB + X							1.8x AB + X
23						1.4x AB + X													1.7x AB + X
24																		2xLOH AA	1.7x AB + X
25														1.8x AB + X					1.8x AB + X
26														1.8x AB + X					1.8x AB + X
27						1.9x AB + X								1.5x AB + X				2xLOH AA
28						1.7x AB + X								1.5x AB + X		1.8x AB + X	2xLOH AA	2xLOH AA
29																1.8x AB + X	2xLOH AA
30						1.9x AB + X												2xLOH AA	1.8x AB + X
31

## Sheet: AF 7
Additional file 7: Details of physical linkage of genome scaffolds and inferred haplotype combinations at each scaffold. Two datasheets are in the file. Datasheet “31 Scaffolds”: CCNVs found in the largest 31 scaffolds are shown. A and B denote homologous haplotypes at each scaffold. Inferred haplotype combinations are shown when those are deviated from a heterozygous disomic haplotype combinatio…
